# Supplementary material for: Aspergillus latus: A cryptic causative agent of aspergillosis emerging in Japan
Source: Med Mycol. 2025 Jun 10;63(6):myaf052. doi: 10.1093/mmy/myaf052 (PMC12188289; doi:10.1093/mmy/myaf052)
Supplement: myaf052_Supplemental_Files [file myaf052_supplemental_files.zip]

Archive with 3 entries (3 files):
- mm-2025-0051-File005.tiff
- mm-2025-0051-File006.tiff
- mm-2025-0051-File007.xlsx
