# Supplementary material for: Aspergillus latus: A cryptic causative agent of aspergillosis emerging in Japan
Source: Med Mycol. 2025 Jun 10;63(6):myaf052. doi: 10.1093/mmy/myaf052 (PMC12188289; doi:10.1093/mmy/myaf052)
Supplement: myaf052_Supplemental_Files [file myaf052_supplemental_files.zip › mm-2025-0051-File007.xlsx]

## Sheet: Table S1
Table S1
Species name	Strain No.	CaM
Aspergillus aurantiobrunneus	NRRL 2396T	EF652377
A. botswanensis	DTO 047-I4T	KU866695
A. corrugatus	DTO 047-I9T	KU866696
A. croceus	CCF 4405T	LN873957
A. desertorum	NRRL 5921T	EF652417
	DTO 047-I1	KU866694
	DTO 319-I8	KU866757
A. falconensis	DTO 048-A2T	KU866697
	DTO 048-A3	KU866698
	DTO 060-A1	KU866707
	DTO 061-C1	KU866717
	DTO 319-I6	KU866755
	DTO 320-C4	KU866769
	DTO 324-D5	KU866781
	DTO 319-I7	KU866756
A. foveolatus	CBS 279.81T	KX423635
	DTO 319-I2	KU866754
A. fructus	NRRL 239T	EF652361
A. israelensis	CBS 140627T	KU866797
	CBS 140628	KU866798
A. jaipurensis	DTO 320-A9T	KU866761
	CBS 100253	KU866795
A. latilabiatus	DTO 320-B2T	KU866762
A. latus	NRRL 200 = DTO 042-H2T	GCA_041684755.1
	IFM 61956	LC856533 LC856534
	IFM 63852	LC856531 LC856532
	IFM 64360	LC856535 LC856536
	IFM 65030	LC856523 LC856524
	IFM 65233	LC856525 LC856526
	IFM 65329	LC856527 LC856528
	IFM 66778	LC856529 LC856530
A. multicolor	NRRL 4775T	EF652389
A. mulundensis	DTO 316-C9T	KU866729
A. navahoensis	NRRL 13002T	EF652336
A. nidulans	NRRL 187T	EF652339
	DTO 065-F9	KU866722
	CBS 100522	KX423636
	DTO 319-H9	KU866752
	DTO 320-B8	KU866765
	DTO 320-C2	KU866767
	DTO 322-H9	KU866776
	NRRL 4908	EF652400
A. omanensis	CBM FA-700T	AB524047
A. pachycristatus	IFM 55265T	AB524062
	DTO 060-A3	KU866708
	DTO 060-A5	KU866710
	DTO 061-C5	KU866718
	DTO 324-D8	KU866782
	DTO 325-A6	KU866783
	DTO 325-B1	KU866786
	DTO 325-E4	KU866799
	DTO 325-F2	KU866800
A. pluriseminatus	CBS 100523T	EU443988
	DTO 010-I8	KU866686
A. quadrilineatus	NRRL 201T	EF652345
	DTO 020-I9	KU866691
	CBS 119.55	AB476805
	IMI 139280	AB524048
	DTO 048-A8	KU866699
	DTO 319-F9	KU866746
	DTO 319-G2	KU866748
	DTO 320-C3	KU866768
	DTO 322-D3	KU866772
	DTO 322-I8	KU866777
	CBS 126215	KU866794
	CBM-FA-833	AB524040
	DTO 320-A8	KU866760
A. recurvatus	NRRL 4902T	EF652394
	DTO 195-D8	KU866727
A. rugulosus	NRRL 206T	EF652346
	IMI 131554	AB476810
	DTO 061-D7	KU866719
	DTO 319-F8	KU866745
	DTO 319-G1	KU866747
	DTO 319-H5	KU866750
	DTO 322-I9	KU866778
	DTO 325-A7	KU866784
	DTO 325-B8	KU866787
	DTO 325-F3	KU866801
A. savannensis	DTO 059-H6T	KU866704
	DTO 061-B8	KU866715
A. spinulosporus	NRRL 2395T	EF652357
	DTO 047-H1	KU866692
	DTO 065-F7	KU866721
	DTO 322-D6	KU866773
	DTO 325-D9	KU866796
A. stercorarius	DTO 320-B3T	KU866763
A. striatus	NRRL 4699T	EF652382
	DTO 319-I1	KU866753
	DTO 320-A7	KU866759
A. sulphureoviridis	CBS 140626T	KU866793
A. sublatus*	CBS 140630T=IFM 42029= IFM 4553	KU866804
	DTO 320-C1	KU866766
	DTO 325-B9	KU866788
	DTO 338-F9	KU866805
Emericella montenegroi*	CBM-FA-669	AB524041
A. unguis	NRRL 2393T	EF652355
	DTO 017-A6	KU866688
	DTO 319-H6	KU866751
	CBS 595.65	FN594611
	DTO 320-A5	KU866758
	DTO 320-A5	KU866779
	DTO 325-C2	KU866790
A. violaceus	NRRL 2240T	EF652350
	CBS 293.93	EU443987
*Chen et al. (2016) proposed as a synonym of A. latus

## Sheet: Table S2
Table S2
Strain No.	Species	num_seqs	sum_len	min_len	avg_len	max_len	N50	GC%	BUSCO
IFM 65329	Aspergillus latus	1038	62192264	501	59916	1634831	212125	0.5012	C:98.8%[S:5.8%,D:93.0%],F:0.0%,M:1.2%,n:4191
IFM 65030	Aspergillus latus	1080	62462620	500	57835.8	1330097	245609	0.4999	C:99.1%[S:6.1%,D:93.0%],F:0.0%,M:0.9%,n:4191
IFM 65233	Aspergillus latus	953	63223640	500	66341.7	1342139	300951	0.4996	C:99.1%[S:5.8%,D:93.3%],F:0.1%,M:0.8%,n:4191
IFM 66778	Aspergillus latus	1185	62706513	500	52916.9	1217880	200943	0.4999	C:99.1%[S:5.8%,D:93.3%],F:0.0%,M:0.9%,n:4191
